# Supplementary material for: Identification of Nuclear Localization Sequence (NLS) Sites in R2R3-MYB Transcription Factor Involved in Anther Development
Source: Cells. 2025 Mar 21;14(7):470. doi: 10.3390/cells14070470 (PMC11987959; doi:10.3390/cells14070470)
Supplement: Supplementary file 1 [file cells-14-00470-s001.zip]

Archive with 1 entries (1 files):
- cells-3481557-supplementary.pdf
